# Supplementary material for: Analyses of Insecticide Resistance Genes in Aedes aegypti and Aedes albopictus Mosquito Populations from Cameroon
Source: Genes (Basel). 2021 May 28;12(6):828. doi: 10.3390/genes12060828 (PMC8229692; doi:10.3390/genes12060828)
Supplement: Supplementary file 1 [file genes-12-00828-s001.zip]

Archive with 1 entries (1 files):
- genes-1165950-supplementary.pdf
